# Supplementary material for: Analysis of influence of filling body with different filling intervals on stope stability
Source: PLoS One. 2024 Feb 1;19(2):e0293499. doi: 10.1371/journal.pone.0293499 (PMC10833552; doi:10.1371/journal.pone.0293499)
Supplement: S1 Data — (XLSX) [file pone.0293499.s001.xlsx]

## Sheet: Sheet1
Data of figure 1				Data of figure7				Data of figure8
	Percentage/%				Stress(MPa)				Stress(MPa)
Particle size/mm	Accumulation distribution	Particle size distribution		FIT（t/h）	Tensile stress	Compressive stress		FIT（t/h）	Allowable limit stress	Actual maximum compressive stress
0.038	36.24	36.24		0	1.4881	-2.5		0	4.59	2.5
0.045	41.05	4.81		12	1.6336	-2.5		12	4.31	2.5
0.075	54.25	13.2		24	1.8656	-3.5		24	2.16	3
0.15	71.08	16.83		36	1.9366	-3.5		36	1.95	3
0.25	94.86	23.78		48	1.9536	-3.5		48	1.81	3
0.3	100	5.14
